# Supplementary material for: Genetic Variants in CD36 Involved in Fat Taste Perception: Association with Anthropometric and Clinical Parameters in Overweight and Obese Subjects Affected by Type 2 Diabetes or Dysglycemia—A Pilot Study
Source: Nutrients. 2023 Nov 3;15(21):4656. doi: 10.3390/nu15214656 (PMC10647499; doi:10.3390/nu15214656)
Supplement: Supplementary file 1 [file nutrients-15-04656-s001.zip]

Archive with 6 entries (5 files):
- nutrients-2662010 def/
- __MACOSX/._nutrients-2662010 def
- nutrients-2662010 def/nutrients-2662010-supplementary tables.xlsx
- __MACOSX/nutrients-2662010 def/._nutrients-2662010-supplementary tables.xlsx
- nutrients-2662010 def/supplementary figures 1-3 24.10.23.pdf
- __MACOSX/nutrients-2662010 def/._supplementary figures 1-3 24.10.23.pdf
