# Supplementary material for: Genetic Variants in CD36 Involved in Fat Taste Perception: Association with Anthropometric and Clinical Parameters in Overweight and Obese Subjects Affected by Type 2 Diabetes or Dysglycemia—A Pilot Study
Source: Nutrients. 2023 Nov 3;15(21):4656. doi: 10.3390/nu15214656 (PMC10647499; doi:10.3390/nu15214656)
Supplement: Supplementary file 1 [file nutrients-15-04656-s001.zip › nutrients-2662010 def/nutrients-2662010-supplementary tables.xlsx]

## Sheet: Foglio1
Table S1. Anthropometric and clinical data of females and males at baseline, T6 and T12.
			P-value
	Female	Male	Gendera	Timeb	Interactionc
Weight (Kg)
Baseline	86.2 (64.25-100.75)	95 (83-109.5)	0.215	<0.001	0.760
T6	86 (63.5-98.5)	100 (90.5-105.5)
T12	83.2 (63.5-104.4)	93 (83-104)
BMI (kg/m2)
Baseline	34.42 (27.87-39.53)	31.26 (28.54-36.69)	0.490	<0.001	0.603
T6	34.84 (27.65-38.74)	31.56 (29.86-36.50)
T12	31.56 (26.30-38.63)	30.42 (26.14-35.98)
Waist circumference (cm)
Baseline	119.5 (103.25-128)	111 (104-114)	0.662	0.986	0.299
T6	119 (96-124)	113 (107-115)
T12	109 (97-120)	112 (104-117)
Hip circumference (cm)
Baseline	102 (92.5-116.5)	114 (105-119)	0.034	0.368	0.354
T6	101 (93.5-109.25)	109 (107-117.5)
T12	100 (87-109)	111 (107.5-118)
WHR
Baseline	0.90 (0.83-0.96)	1.01 (1-1.04)	0.158	0.395	0.154
T6	1.11 (1.07-1.23)	1.00 (0.97-1.03)
T12	0.91 (0.87-0.94)	1.00 (0.97-1.03)
Systolic blood pressure (mmHg)
Baseline	117.5 (106.5-147.5)	135 (120-150)	0.435	0.613	0.766
T6	130 (115-130)	137.5 (130-140)
T12	122.5 (110-135)	125 (120-140)
Diastolic blood pressure (mmHg)
Baseline	80 (70-90)	80 (70-90)	0.758	0.944	0.999
T6	80 (75-85)	80 (72.5-82.5)
T12	77.5 (70-85)	80 (70-80)
PREDIMED
Baseline	8 (7-8)	7 (6-8)	0.041	<0.001	0.585
T6	10 (9.5-11)	9 (8-9)
T12	9.5 (7.5-10)	8 (8-9)
IPAQ
Baseline			0.417	0.094	0.875
- Low	66.7%	40.0%
- Moderate	22.2%	40.0%
- High	11.1%	20.0%
T6
- Low	37.5%	22.2%
- Moderate	37.5%	55.6%
- High	25.0%	22.2%
T12
- Low	37.5%	10.0%
- Moderate	12.5%	60.0%
- High	50.0%	30.0%
Fasting blood glucose (mg/dl)
Baseline	114.5 (103-144.5)	124 (108-138)	0.916	0.053	0.916
T6	105 (100-107)	108 (107-119)
T12	110.5 (105-134)	110 (102-125)
Hba1c
Baseline	6.2 (5.9-7.4)	6.5 (6.3-7.7)	0.267	0.056	0.625
T6	6.1 (5.4-6.3)	6.3 (6-6.5)
T12	6.3 (5.4-7.1)	6 (5.54-6.6)
Total cholesterol (mg/dL)
Baseline	199 (177-225)	199.5 (183-210)	0.699	0.554	0.997
T6	223 (205-252)	199 (194-225)
T12	208 (173-235)	186 (160-198)
HDL (mg/dL)
Baseline	54 (34-61)	40.5 (37-46)	0.436	0.140	0.067
T6	56 (49-57)	41 (35-51)
T12	47.5 (41.5-50)	44 (41-58)
TG (mg/dL)
Baseline	121 (91-272)	176 (105-213)	0.977	0.269	0.807
T6	134 (113-186)	104 (88-212)
T12	125.5 (97-185)	106 (89-141)
LDL (mg/dL)
Baseline	104.6 (93.2-144.4)	123.9 (115.8-138)	0.932	0.291	0.813
T6	136.8 (121-171.2)	128.6 (122.2-150.2)
T12	130.4 (86.4-152.7)	116 (105-128.2)
Data are expressed as median and interquartile range (IQR). Statistically significant values are given in bold. aGroups, for each variable, the differences have been tested between gender over time. bTime, for each variable, the differences have been tested between baseline, T6 and T12 of the male and female. cProbability that the effects of nutritional intervention are greater in one distinct gr…
Table S2. Allele frequencies in subjects compared to the general and European population.
Gene rs Number	Allele	23 Participants	European	dbSNP General Population
CD36 rs1984112 (A>G)	A	0.609	0.63	0.65
	G	0.391	0.37	0.35
CD36 rs1761667 (G>A)	G	0.478	0.47	0.61
	A	0.522	0.53	0.39
BMAL1 rs7950226 (G>A)	G	0.674	0.54	0.58
	A	0.326	0.46	0.42
CLOCK rs1801260 (A>G)	A	0.6739	0.69	0.77
	G	0.326	0.31	0.23
CLOCK rs4864548 (A>G)	A	0.26	0.34	0.38
	G	0.74	0.66	0.62
CLOCK rs3736544 (G>A)	G	0.587	0.65	0.72
	A	0.413	0.35	0.28
